# Supplementary material for: Evaluation of the performance and stability of early maturing orange-fleshed sweetpotato genotypes in selected areas in Ethiopia
Source: PLoS One. 2024 Oct 25;19(10):e0310273. doi: 10.1371/journal.pone.0310273 (PMC11508074; doi:10.1371/journal.pone.0310273)
Supplement: S1 Data — (XLSX) [file pone.0310273.s001.xlsx]

## Sheet: Weather data
		1						2					3					4					5					6					7					8					9					10
	Year	tmax©	tmin©	RH(%)	rain (mm/day)		sunshine kW-hr/m^2/day)	tmax©	tmin©	RH(%)	rain (mm/day)	sunshine kW-hr/m^2/day)	tmax©	tmin©	RH(%)	rain (mm/day)	sunshine kW-hr/m^2/day)	tmax©	tmin©	RH(%)	rain (mm/day)	sunshine kW-hr/m^2/day)	tmax©	tmin©			sunshine kW-hr/m^2/day)	tmax©	tmin©	RH(%)	rain (mm/day)	sunshine kW-hr/m^2/day)	tmax©	tmin©	RH(%)	rain (mm/day)	sunshine kW-hr/m^2/day)	tmax©	tmin©	RH(%)	rain (mm/day)	sunshine kW-hr/m^2/day)	tmax©	tmin©	RH(%)	rain (mm/day)	sunshine kW-hr/m^2/day)	tmax©	tmin©
Arbaminch	2021	25.4	15.7	59.4	4.4		9.3	28.4	17.6	50.1	0.6	9.9	30.7	18.2	44.5	1.2	10.4	27.2	17.9	67.9	8.2	10.4	23.7	16.5			10.1	24.1	15.6	78.7	1.5	9.9	22.8	14.8	78.9	3.4	10	24.8	15.4	71.3	3.5	10.2	25.4	16.4	69.6	3.4	10.3	26	16.9
	2022	28.6	16.6	48.3	1		9.3	30.4	19	42.6	1.1	9.9	30.6	18.6	45.4	2.2	10.4	26.8	18	69.7	13	10.4	24.5	16.7			10.2	23.3	15.2	79.5	2.4	9.9	23.4	14.3	75.7	2.2	10	24.7	15	71.5	1.8	10.2	26.4	16	65.2	2.5	10.3	25.7	16.8
Hawassa	2021	21.4	7.8	68.7	4.2		9.2	23.1	9.7	63.7	1.3	9.8	25.7	9.7	54.9	1.6	10.3	23.9	11.1	70.7	7.3	10.4	21.6	11			10.2	22.4	10.5	77	1.1	10	19.2	11.1	84.5	3.7	10.1	19.7	10.7	84.4	10.9	10.3	19.8	11	86.1	8.8	10.3	20.4	10.1
	2022	21.8	8.6	69	2.8		9.2	24.4	9.5	60.3	1.1	9.8	26.1	10.8	55.5	1.3	10.3	23.5	11.4	73	12.9	10.4	23.4	10.9			10.2	20.9	10.8	81.3	5.1	10	18.8	10.5	85.4	5.2	10.1	19	10.9	86	3.7	10.3	20	10.5	84.5	4.8	10.3	20.4	10.9
Koka	2021	23.8242	7.73161	58.2719	1.16387		9.07903	25.6396	10.4825	54.7589	0.644286	9.73857	27.8997	10.9661	40.1255	0.172903	10.2968	26.5443	13.2863	56.8283	2.532	10.4607	25.8661	13.8506			10.2865	26.413	13.945	65.0937	2.95667	10.106	22.64	13.4306	78.9255	5.94839	10.1461	23.1019	13.1039	79.5939	5.72032	10.2968	22.9613	13.4563	79.9037	3.26267	10.2523	23.0052	11.0884
	2022	24.1765	10.1439	65.1671	0.635484		9.07613	26.1804	10.5329	55.2768	0.525714	9.73643	27.6826	11.9123	48.0613	0.582258	10.2971	27.0933	13.701	59.0163	2.31667	10.4653	29	14.0419			10.2945	25.9817	14.1053	67.121	4.09033	10.1137	22.5984	13.5294	78.8519	6.17258	10.1471	22.1616	13.5616	82.2326	4.58677	10.2994	22.5893	13.468	80.1883	3.01967	10.2587	23.2345	11.3626
			Arbaminch
					Tmax	Tmin	Rain
			2021	Aug	24.8	15.4	108.5	541.2
				Sep	25.4	16.4	102
				Oct	26	16.9	114.7
				Nov	27.5	16.6	216
			2022	Aug	24.7	15	55.8	291.2
				Sep	26.4	16	75
				Oct	25.7	16.8	136.4
				Nov	27.5	17.1	24
		Hawassa
					Tmax	Tmin	Rain
			2021	Aug	19.2	11.1	114.7	993.5
				Sep	19.7	10.7	327
				Oct	19.8	11	272.8
				Nov	20.4	10.1	279
			2022	Aug	18.8	10.5	161.2	601
				Sep	19	10.9	111
				Oct	20	10.5	148.8
				Nov	20.4	10.9	180
					Tmax	Tmin	Rain
		Koka	2021	Aug	22.64	13.4306	184.4	523.578
				Sep	23.1019	13.1039	171.61
Aug				Oct	22.9613	13.4563	101.143
Sep				Nov	23.0052	11.0884	66.4258
Oct			2022	Aug	22.5984	13.5294	191.35	469.953
Nov				Sep	22.1616	13.5616	137.603
				Oct	22.5893	13.468	93.6097
				Nov	23.2345	11.3626	47.3903
[truncated: 13 more columns]
